# Supplementary material for: Expansion of the TLO gene family enhances the virulence of Candida species
Source: PLoS One. 2018 Jul 20;13(7):e0200852. doi: 10.1371/journal.pone.0200852 (PMC6054389; doi:10.1371/journal.pone.0200852)
Supplement: S1 File — (TXT) [file pone.0200852.s004.txt]

>TLOB2_PTLO1
CTCGAGTAACTTAAAGGATCAGTAGTCGAAGTAGTAGCACTTATTCAGTCGATCTATGATGAAAACTAATGGATTGATGA
ACGAATGGTGAAAAAAGAAGGAAAAGAAAGTGATAGGGATAGTAAAATTTTTGAGGTCACGCCAGCGTGGCATTTATGGT
GGTGAAAATAGGGGGGCGGGCAAGGGATGAATGTTGCTTAGGTCGACAAAAAATGTAAACAAAAGGCAACAACTTGCATA
ATTGCGCATAAGAGTCTGCAAGTCGTGGCTATTGACCTTTTCACGTCACTTTGTTGTAAAAATAGCCCCCATCCTGAAAC
TCGGTCTCTATATCCTAAATACCTTTCTTTTCTCTTCTTTTTATACTAATTCCTGACTCTTGATGAGTGCAAATTCTTCA
CCAATGTTGACCTAATACGTACAACTTATATTAATGGAATCTGAGTATCAGTGAACACTTGATAGTATATTAATCACTAT
GTGTGCGTATGTAGATATATACTTCGTCAATTCCTCGGGATTGACCAGCTCGTCTAGGTCACATCCAGGTCCTTATACAG
ACCGATCCTTCGGAGGTCGTGTCTCCGTCTACACTCTGGGTGTAGATGTCCCTATATATTAACATATATCAAGGAGTTAT
TTCCCTGACACAATCGTCGCATAAACCAACAAGAATAATTTTATCACACCTTTATTTCCCCCCACCATGCCAGAAAACCT
CCAAACAAGATTACATAACTCACTCGACGAGATATTGAAATCATCAGGATACATATTTGAGATAATTGACCAAAACAGAA
AACAAAGCAATGTGATAACTAGCCCCAACAACGAACTAATCCAAAAATCCATAACCCAACTGCTCAACGGTGAAATCCAA
AACTTCCATGCTATTCTAGACCAAACAGTGTCGAAACTCAATGATGCAGAGTGGTGTCTCGGCGTTATGGTTGAAAAGAA
AAAGAAATTTGAAGAATTGAAAGTCATAGAAGCAGCGGCAAGAAAGAAACGTGAAGAAGAGGCTAAGAAGAAGGAAGAAG
AGGCCAAGAAGAAGGAAGAAGAGGCCAAGAAGAAGGCAGAGGAAGCCAAGAAGAAGGCAGAGGAGGCCAAGAAGAAGGCA
GAGGAGGCCAAGAAGGCAGAGGAGGCCAAGAAGGCAGAGGAGGCCGTCCCACAAAAGTTTGACAACTTTGACGACTTTAT
TGGCTTTGACATCAACGACATGCAGAACGACGATACCATCGACGATACCATCGACGATACCATCGACGAAACCATCGATG
AAACCATCGACGATACCAACGACGAAGACATGTTGTCCAACATGGACTACGAAAATCTAGATCCGGACGAGACCATCGAC
GAAGTACCTGCCACCACAGACAGCGACTTGGACATGAACAACATACTTGAAAACAACGAGCTGATATTAGACGGGTTGAA
CATGACATTCCTCGACAATGGCAACAACACCAACCACGTAAACGAAGAGTTTGATGTAGACGGCTTTTTAAACCAGTTTG
GTAATTAGAAGCTT
